# Supplementary material for: Enhancing the Electrical Conductivity of Electrospun PCL Fibers by Coating with Polydopamine and In Situ Gold Nanoparticles Doped on the Polydopamine Coating
Source: Polymers (Basel). 2025 Nov 29;17(23):3192. doi: 10.3390/polym17233192 (PMC12693823; doi:10.3390/polym17233192)
Supplement: Supplementary file 1 [file polymers-17-03192-s001.zip]

Archive with 5 entries (5 files):
- FigureS1.tif
- FigureS2.tif
- FigureS3.tif
- Tables S1-3.docx
- Video S1.avi
